# Supplementary material for: Morpholine-Substituted Tetrahydroquinoline Derivatives as Potential mTOR Inhibitors: Synthesis, Computational Insights, and Cellular Analysis
Source: Cancers (Basel). 2025 Feb 23;17(5):759. doi: 10.3390/cancers17050759 (PMC11898650; doi:10.3390/cancers17050759)
Supplement: Supplementary file 1 [file cancers-17-00759-s001.zip]

Archive with 1 entries (1 files):
- cancers-3472759-supplementary.pdf
